# Supplementary material for: Safety Evaluation of Large-Scale Administration of a Novel Human Diploid (SV-1) Cell Line-Derived Varicella Attenuated Live Vaccine in Children 7–12 Years Old
Source: Vaccines (Basel). 2025 Dec 23;14(1):19. doi: 10.3390/vaccines14010019 (PMC12846628; doi:10.3390/vaccines14010019)
Supplement: Supplementary file 1 [file vaccines-14-00019-s001.zip]

Archive with 1 entries (1 files):
- vaccines-4044301-supplementary.pdf
